# Supplementary material for: Factors associated with interest in novel interfaces for upper limb prosthesis control
Source: PLoS One. 2017 Aug 2;12(8):e0182482. doi: 10.1371/journal.pone.0182482 (PMC5540477; doi:10.1371/journal.pone.0182482)
Supplement: S1 Table — These responses are in their original form and have not been edited for grammar or spelling. (XLSX) [file pone.0182482.s004.xlsx]

## Sheet: Sheet1
Subject #	Customized Function
P130	feel
P136	Waterproofing, easy cleaning, weightless and life like.
P138	Have longer, more slender fingers for grasping, more secure fit of arm(tends to come off when sweaty),be able to drive and not worry that hand will separate from arm, be assured that I won't need to visit prosthetist every other week as hand no longer opens and closes
P139	Don hair and makeup. Put on deodorant. Hold eating utensil wihout dropping. Just doing every day normal things.
P140	get it wet
P141	HAVING CONTROL OF MOUNTAIN BIKE, ROCK CLIMB, SHOOTING WEAPONS, LIFT WEIGHTS
P142	ride motorcycle..get rid of straps...
P143	Recreational activities such as play pool, RELIABLY carry a fragile or breakable object, NOT have a perspiration issue affect the myo signal, NOT have outside sources (radio/fluorescent lighting) affect the myo signal,
P148	Moving the proper weight of items
P154	Activities that involve water or sweat including working out. I'm currently in the process of getting an activity specific prosthesis because of this issue. But, they figured out how to make the knees waterproof – when are the hands going to become waterproof?
P155	Pull weeds; drive; paint; cook; dress
P156	-Use camera more easily -play guitar again -ride motorcycle without fear (maybe too old for this now!)
P158	golfing and better 10 pin bowling adapter I've used
P162	wrist flexion, voice activated, bluetoothed & wifi...the multi articulating hands are going through the process, but, are not as daily functional as the gripper styles (OB Greifer & Motion Control ETD)...until finger flexion & wrist flexion with sensory feedback & the ability to pick up a dime flat off a tile floor are achieved these tools will be the best thing going.
P163	Social activity, eating activity.
P164	be able to grasp things in more positions with my shouldrr disartic. arm
P165	Hunting,fishing, boating, swimming, camping, hiking, and biking
P166	being able to firmly grasp different shaped objects
P169	Swim curl hair braid hair
P170	I use a prosthetic when I ride a bicycle.
P171	Kayak, play tennis
P172	Knit, crochet, type and play the drums
P173	Would love to get attachments for mountain biking, golfing, sports related
P174	ride my bike, put my hair in a pony tail, clip my fingernails.
P175	Cooking, opening tins
P176	Weightlifting
P177	I want to be able to engage in activities that used my hand without the barriers that interfere
P178	Doing anything.
P189	use a screwdriver tie my boots tie fishing line to a hook. button my jeans open bottles twist type..hold my new grand daughter without taking my arms off the list could goo on ' but not that long
P190	hunting, bowling
P192	Ride motorcycle and bicycle, paddle canoe, drive car with manual transmission, do upper body exercises,
P194	Be able to reach out.
P195	Bike ride, lift weights, operate a firearm
P197	Type
P198	Wrist action,movement
P199	Ride a bike
P200	Shuffle cards, knit
P202	Fitness only - burpees, push-ups, dead lifting, kettle bell swings, upper body resistance work, etc
P205	cooking
P206	Water sports, such as swimming, paddle boarding
P207	Bicycling, confidently holding things (drinks, plates, etc.). getting it easily into position needed
P208	Kayak,shooting,rock climb, mountain bike
P210	play drums, congas, marimba, drive a boat without having to move the throttle and gearshift to the left hand side or go to the expense of having to put a tilt and trim on the steering wheel . Also having to put a hot foot to act as a throttle and have the gear shift separate. Fishing, have reel handles that can be grasped by the hooks. Or have the hooks modified to grasp the reel handles. I need …
P212	Driving, tie laces/ hair
P222	be able to use a prosthetic in daily activities. carry stuff. drive car, my prosthetic is very big,& gets in the way of the steering wheel. I would love a prosthetic to lift above my head, so in order to fix my hair,maybe put in ponytail. Something where the hand can grasp a knife,or be able to hold something sturdy.
P224	Water activities: Swim, paddle
P227	play video games, drive with my missing hand
P229	play outside or become a basketball player again
P236	knitting, sewing, gardening, fastening a bra, tying a bow, sweeping, mopping, putting in earrings, using scissors, washing and styling my hair keeping a written diary
P244	Dressing independently and brushing my own hair
P245	ride motorcycyle
P247	Being able to bend at the wrist.
P248	individual use of my fingers, type, use a touch screen, drive easier, full wrist articulation, touch, feel, grasp and hold more effectively, full range of motion with the myoelectric, feed myself easier, and catch objects easier
P249	Pick things up, hold things like my cell phone with more control and precision, be able to grab things when in the car or at the office.
P250	Riding a bicycle, any kind of sport activity. Scared to wear myo for these activities because they're so expensive. Have an activity arm with several attachments.
P252	Play softball
P254	Individual finger movement instead of a 2 jaw chuck and flex wrist
P256	Playing
P258	Needle work, cooking
P259	Go back to work, not scare the kids, hold eating utensils, videor games
P264	play guitar or piano or any musical instrument. fitness, like do push ups or rise a bike.
