# Supplementary material for: Factors associated with interest in novel interfaces for upper limb prosthesis control
Source: PLoS One. 2017 Aug 2;12(8):e0182482. doi: 10.1371/journal.pone.0182482 (PMC5540477; doi:10.1371/journal.pone.0182482)
Supplement: S2 Table — Responses that were already published in [21] are not included. The comments are in their original form, although information that could potentially reveal the participant’s identity has been redacted. (XLSX) [file pone.0182482.s005.xlsx]

## Sheet: Sheet1
Subject #	MYO	TMR	PNI	CI	Additional
P117			Not interested; am totally content with current prosthetic.
P118	I will take delivery of this type of device during the month of [REDACTED].	Having lived so long without my right hand, I feel that such a change for me, at my age, would be a significant challenge and would, at least initially, result in a big loss of functionality while I trained my brain to understand what was going on.	I presume that the training time of 1 week is assuming that the user had a previously functioning hand. In my case, since I lost my hand at age 9 months, I have never had the brain training to control a real hand. Hence, I wouldn't want to undergo such a radical change in my life.	Same as previous comment.
P119	Plain myo control is “ok” for some task, i.e. larger hand opening but durability for rugged use is limited. Also requires tight self suspending socket, not easy to don/doff	If the procedure is TMR that requires a muscle to be denervated then reinnervate another muscle. I would not undergo TMR.	Sounds like peripheral nerve interface where electrodes stay under the skin. If there is not compromise to the skin barrier I might do this kind of surgery	No to the neuroprosthesis… The MEA’s are a foreign body in the brain that will degrade and can cause gliosis.	love my body powered prosthetic for durability and EASE OF REPAIR.
P120	it appears this device would increase my productivity, (sailmaker) and also allow me to sail my boat; but does it have the brute strength of my present TD which is a body powered hook, also i wonder if it would tolerate salt water?	i am not keen on having any more operations; even a seemingly straight forward one like this. if this TD is a big improvement over what i have, then i would give it a go.	i am not keen on having any more operations; even a seemingly straight forward one like this. if this TD is a big improvement over what i have, then i would give it a go.	i am not keen on having any more operations; even a seemingly straight forward one like this. if this TD is a big improvement over what i have, then i would give it a go.	i don't find much info about TDs and application of TDs. i would like a prosthesis with a bending wrist as well as a rotating function. i can do a lot with my body powered hook, but because you have to manually set it for each job, everything takes so long. the hook itself is a compromise; it is not really good at any task, just average at some and poor at the rest.
P124	Not sure about 3 months to master; tried one for an hour and felt pretty comfortable	At this stage, not sure it would be worth the time and trouble. At 19 however definitelya go.	Agai,at this stage of life, probably not however at nineteen the risk of damaging the sensors by normal activity would be a reason for doubt.	Makes more sense the the previous ideas.	All are excellent ideas. Please keep in mind in all designs the everyday aspects of prosthetic wear such as how easily does the protective cover stain, how well will the cover wear over time, how often are adjustments required. under normal usage. In my case, all of these have been and are important but the biggest concern is the long term effects on the rest of the users body.
P126	sockets are hot and uncomfortable, and must be refitted with gain or loss of weight	not a socket girl; if you ask the same questions with osseointegration as the method of attaching the prosthesis, I'm on board!	Even if I were a candidate for this type of prosthesis, I would opt out because sockets are such a bad way to attach the device to the residual limb. I know that osseointegration is not yet an approved procedure in the US, but more and more amputees are finding it worth the cost to pay out-of-pocket and get the procedure done in Sweden.	If you could lose the socket (and if I were a candidate), this is the method I would choose.
P127	Ugly	Ugly	Ugly	Ugly	Cool idea, but too ugly
P128	I am missing my shoulder and entire arm. This wouldnt work for me	I am missing my shoulder and entire arm. This wouldnt work for me	I am missing my shoulder and entire arm. This wouldnt work for me	I am missing my shoulder and entire arm. This wouldnt work for me	I am missing my shoulder and entire arm. None of the questions about prosthetics apply to me.
P130	too complex and maintain, reliability issues. The BP pros are simple and always work..	surgica risks, insufficient benefit for effort	same as before. a bilateral amputee will hesitate to risk known capabilities for unknown imcremental benefits
P131
P132	Having a forequarter amputation and only wearing a shoulder cap. I have resigned to the decision that it will be very difficult to fix a arm structure to my body let alone making the prothetic automated.	As before	Having seen the issues with prothetic knees , shoulders , hips and infections I would avoid most implants come through the skin. This may be a suitable alternative .	Brain surgery to have a arm that i can already cope without. This is too much of a risk.
P133	Opening and closing the hand either fast or slow is best.
P134	Current electromechanical hands cannot compete in speed, prehension and reliable function with voluntary closing prehensors (GRIP TD)	These type of invasive controls raise the class of medical device out of Class 1 to Class 2 or 3. Very expensive and a lot of FDA regulations. Not sure it is worth the effort AND who makes the decision to do the implants? Years ago biceps cineplasty was "imposed" on many Korean war veterans and it turned out to be a disaster for long term rehabilitation.	Rationale same as prevous	Same rationale	A lot of emphasis continues to be placed on R & D for external powered solutions to upper extremity prostheses. Body powered prostheses and activity specific prostheses R & D get almost no support. Both technologies should be developed and researched... not just "bionic" technology. The average person cannot afford electro-mechanical hands. More complex designs involving implanted electrodes etc.…
P135	Use this currently (minus wrist rotation and sensation)	Can do most of these things with myo. No need for surgery.	same response as previous	same response as previous	I am a lifelong prosthetic user (body powered hook from ages 6months-16 years) myoelectric since. I also use a recreational prosthesis with several different terminal devices. I have tried multi-articulating digit hands [REDACTED] but it isn't fast enough and the battery life isn't long enough. The [REDACTED] is my primary prosthesis. I would potentially be interested in surgical procedures if th…
P136	I had these arms and they were not useful to me. They were heavy, had delayed response time and did not perform most of my daily needs.	I am weary about having an object permanently attatched that may or may not do what I need and the risk of infection.	If the implants are not visible and no further amputations are needed this could be interesting.	MY Nerves are rattled when it comes to my brain. If the arm implant resulted in the same outcome I would choose that over the brain sugery. It's just scary to me and as a woman who has lost a lot of femanine physical qualities. My attractive brain needs to stay intact.	I appreciate the hard work that goes into helping improve our quality of life. Even if I may not benefit personally from your study, I would be happy to receive more information about your progress. Thank you.
P137
P138	I have myoelectric devices that do most of the actions listed on your checklist except for touch sensation in the missing limbs. Fine motor control is also a bit of an issue. I would love to have waterproof hands!	Due to my age (69), I probably would not undergo surgery again. If I were much younger, I would probably be interested.	Again, age is a factor.	On the one hand, this seems like the most likely to create successful connections between the brain and hand, but the most invasive as well. Were I younger and had more time to recuperate and train, I might consider it.
P139	Not having either hand, you can't do anything. It would be nice to feel somewhat normal again and be a little more independent.	Interested but also concerned about complication. Would not want any more amputations done	Don't like the risks
P140	I wear this device	After 30 yrs not interested in surgery	no surgery at this point in y life. Dn't want any down time.	surgery in brain
P141	iT WOULD BE VERY BENEFICIAL SINCE I USE A HOOK {MY CHOOSING} AND WITH NO HARNESS.	IT WOULD BE A GREAT IMPROVEMENT WITH WHAT I HAVE NOW. AND RIGHT NOW I HAVE EXTREME PHANTOM PAIN	WHERE DO I SIGN UP!. I'M A WILLING GENNY PIG.		WOULD IT BE ALL EXPENSES PAID FOR? ANY ADDITIONAL INCENTIVES? IF I HAD ONE OF THE PROCEDURES DONE. WOULD I HAVE TO COME BACK TO MICHIGAN OR DO YOU HAVE CONNECTIONS IN EACH STATE.
P142			Does this mean you can control individual fingers?	Too risky...would rather live with conventional prosthetics....
P143	Have switched from [REDACTED] hand(s) of 37 years to [REDACTED] hand. I like the added versatility but am frustrated at its limitations including weak grip, stray signals, slow activation time, software that is not that intuitive, weak cosmetic glove	Nerves are tricky business and I have doubts that this procedure can provide improvement. There are 2 muscles in my arm (sorry, I don't know the technical names for them), the one inside (wrist down) and the one on top (wrist up). My inside muscle works and provides a fine signal, not sure how this can be improved upon. Plus, the risk of permanent nerve damage is too great.	Keeping the existing nerves intact is an important factor here. Attaching sensors to existing muscles to get a better and more accurate reading seems like a great idea. Wireless transmission of signal would eliminate all of the issues associated with direct contact.	I have survived 56 of my 58 years with this condition and could survive without a prosthesis altogether, if necessary. I am NOT having brain surgery when I have usable nerves and muscles in my amputated arm. I don't see the value as being worth the risk.	You didn't ask about socket construction, which I think is a HUGE issue. Also, as long as we are conceiving ideas, what about the idea of attaching a connector to the bone itself so that short-stump amputees (like my below-elbow condition) would have vastly improved strength through the prosthesis? As it is now, the entire prosthesis rests on the little stump below the elbow and the weight at the…
P145	my prosthetic arm is myloelectric/hybird because I have a manual elbow.				i think the only kind of arm I would be interested in is a cosmetic one for looks only and for filling out my sleeve..However.I would probably close it in the car door..:)
P146		Unsure due to length of time required	Like this idea better as you are able to move quicker throughthe process.	I probablywouldn'tdo this option. As a person who is older, i don't think this would be best for me. I would definitely think about this if i was in my early 20s.
P147
P148
P150	I currently have myoelectric prothestics but are only used occassionally because body powered are more practical for my way of living. Also when used in cold weather, the battery does not last and they shut down. They do not have touch sensations.	I would need to have more info. Also, in the 6 months waiting time it would be more appealing if I could use my body powered hooks and in the future I would be able to switch from myo electric to body powered to do tasks like wood cutting.	Would only be interested if I could talk to and see more people with this already done and proven to work.	I would like to see this method tried and proven before I would agree to this procedure.
P151	Device doesn't require harness and cables which is uncomfortable and a major deterrent to using a prosthesis			Medical procedure would be a deterrent and would not entertain implant on the surface of my brain
P153	NA	Really great device, it will be help me.	Need more informations related this device.
P154	I currently wear my electric device. I wear a [REDACTED]. I've worn a myoelectric hand since I was very young. The new generation of multi articulating hands have been amazing. To add feeling, would put it over-the-top. Also, the ability to get them "wet" would be amazing.	The amount of healing time is what gets me. ~6 months with no prosthesis? That's a long time. Also, I'm very good with using myoelectric control. I could see this being more of an option for someone who is not.	The recovery time is much more manageable. Also, The current issue I'm having is that I've trained using the basic myoelectric control for so long that I'm having difficulty using the arrays. If they were implanted, I feel as though I would be able to control them easier. Also, the basic electrodes do not allow for as many options in movement as an array.	I'm scared of having anyone open my skull. The idea is amazing and if it was going to give me the complete function of a hand - I'd sign up. But, it would need to be perfect before I let anyone open my skull. My brain is pretty important to me!	I'm very happy someone is doing this type of research! Thank you.
P155	I have this device, but am learning to use it. It feels heavy and clumsy for work close to my body...example getting into my purse...I have difficulty separating the firing of my muscles...body powered are easier, but are wearing on my shoulders after 12 years of wear.	My body reacts to Heparin differently - it clots my blood rather than thinning it. This is why I lost 4 limbs. Even though I know there are alternative drugs, my issue is with any surgery that would have to do with my blood...If not a life and death situation, I would be hesitant to try any surgical procedure.	I would be less skeptical of this procedure than the one mentioned in the last question, but I would still be hesitant of any surgical procedure given my blood condition.	Same reasoning due to surgical procedure...but, it sounds wonderful!
P156	Compared to a body powered prosthesis, the myo is better in all respects (except playing in the water!). I have been using a myo ETD for 10 years, and I cannot play guitar. I doubt even with a 'hand' terminal device that I could play. With a BE on the left and 4 amputed fingers on the right, I don't feel playing guitar (which I did for 40 years before amputation) is possible/feasible.	Frankly, I don't understand how this 'device/system' is different in end result from the standard myo unless you have no usable muscles remaining in your residual limb to obtain a 'signal' from. Perhaps this is a 'wireless' application?	Frankly, I don't understand how this 'device/system' is different in end result from the standard myo unless you have no usable muscles remaining in your residual limb to obtain a 'signal' from; or perhaps this is a 'wireless' application?	For me a brain implant would be too risky at this stage of development. However, if this system would allow one to TRULY operate the prothesis by THOUGHT, it might be worth the risk. I have read several articles concerning 'thought' controlled prosthetics....as in your two previouly explained systems......however, I do not really understand the term 'thought' controlled vs. the current 'myo' cont…
P157		No	No	No
P158	i had a right arm myo-electric hook for a yr, was to heavy, sweaty in florida and sensors no working all the time	to heavy, sweating, break down and parts issue to old to start fresh	none	no interest
P159
P160			I would do experiments that will get the technology going forward		I love trying new things to make the technology moving forward. I would be very interested in talking more about anything you need from me.
P161	No	No	No	No
P162	I use this device heavily	always assumed this would be my next step...implantable electrodes w/ BT makes sense	sure...i mentioned this in the previous section.	figured by the time this is available I'd be too old to try it...
P163	I really want to try this product. This product seems to be a help in carrying out my work and my way of socializing in the community. This product seems like a hand that has been lost		This product is worth a try because it will be very helpful in daily activities	These high-tech products but does not damage the tissue of our brains?	all the product is very useful for us.
P164	no arm from which to activate muscles	not interested in having surgery that would likely aggravate phantom limb pain and create tenderness in areas where my socket currently sits	same answer as for last question	not interested in taking this risk when I'm functioning very well.	even though I would like to be able to do more with my conventional prosthesis on my shoulder disarticulation side, I don't know of any solution to this problem that wouldn't have a very heavy arm (both my prostheses together weigh 7 pounds and I expect a single arm on my right side with my electric components would weigh 7 pounds for just that one side).
P165	Less stress on the shoulders than body powered	To feel like I got my full independents back		I don't know about having that kind of surgery i would have to see results before making a decision on it	Your welcome
P166	people who use this type of arm seemed to not have 100% reliability that the device will work. That is my major reason for not wanting this kind of device,	I don't see benefits over myoelectric. disadvantage is having to have surgery.	This would use original nerves and I would assume that movement would be very much like controlling your real hand. It would also have individual finger control which would be very beneficial.	I would not like having surgical procedures that close to brain.
P167	Myo electrics offer great promise. My number one complaint about them, and why I don't use one now is they are terribly fragile. They break constantly doing the most pedestrian things. I broke my last hand closing a door, for example. My number two complaint is the cost. I was told by [REDACTED] that replacing a broken pinky finger would cost around $3000 USD. Silly. These companies charge amazin…	i am nervous about putting a particular company's technology into my body and thus locking myself into their tech stack.
P168
P169
P170	I had one years ago. A "3 month" training period is exceptionally optimistic. After 6 months, I could close it pretty readily. I never reached a point where I could open it without a great deal of concentration. What a pain in the ass.	Would *you* submit to a surgical procedure in order to wear a device that kind-of-sort-of helps a little bit with an activity you rarely do and is utterly useless in all other aspects of your life? Then, too, since I never had the arm, there's nothing to really "re-connect."	Good hell, that's almost as offensive as a cochlear implant.	Holy Moses, count me the hell out.	Let me guess; next we're going to have the conversation the Deaf community is having about accusing parents of child abuse if they don't implant one of these things in their congenitally different kid. This scares me just a bit, because the only thing I still like about the prosthetics I had throughout my childhood is that I could take them off.
P171	I was one of the first to try a myoelectric hand at [REDACTED] when I was 6; it was heavy and I was too impatient to use it functionally. I decided I'd rather use a light, non-moving hand for those reasons, which I've used entirely since 12-13 years old:	No	No	No
P172					The last 3 survey pages need to be modified for use on smartphones. Unfortunately, I couldn't access all of the answer choices.
P173		Not enough nerves in my arm (below elbow)
P174	no	no	no	no	no
P175
P176
P177	the device was indeed very modern and sophisticated, I may be interested in trying the device, but the I have to think in advance because of my condition like this so it is not accustomed to go far out	because acceptable risk I do not want to try these devices	maybe trying this device.	maybe trying this device.	thanks for the information that is very useful for me
P178	NA	Nothing, I don't have any idea	NA	It's great features	NA
P179	I would hesitate because of my age. It is too late for me to get full benefit from such a device.	My muscles are intact and no movement of nerves would be needed to achieve the desired goals. It would only take placement of sensors to activate flexor and extensor muscles in my bicep and tricep muscles.	With complete bicep and tricep muscles this would fit my needs and situation well.	Seems far too risky, both from a surgical perspective and a "mistake" perspective. By that I mean, I think a wrong thought and my arm would do something unexpected, or dangerous.
P180	I have a short stump below elbow and weight was a major issue in not wearing my prosthesis previously
P181	Minimally invasive.	I'm not sure if I'd be interested only because I don't know if I'd like the changes being made to my body.	Even though invasive, this seems like a more natural way to control a prosthetic.	It sounds very invasive, and being sensitive about the way I look due to my amputation, I wouldn't want to shave my head.
P182	I have a Myoelectric controlled prosthetic and it sucks. When I first put the arm on, I have to wait until my skin gets clammy before I can accurately control it. If I get to warm, which is easy, and start to sweat the arm becomes impossible to control. Even going so far as to start opening and closing on its own. If these problems were overcome, I might be more inclined to use it.	I've heard of Targeted Muscle Reinervation. I'm not sure I'd be a candidate. Also as I understand it, this still involves myoelectrics and as my comments on that state, skin moisture levels effect control, leading to difficulties in my experience.	Interesting, no myoelectrics? You have my interest. My main concerns here woud be cost and insurance coverage and I'd like to see it working before I'd spend my own money on it. I'd also want to know how long the muscle/nerve to electronics interface lasts and what would be needed to repair these connections in the future. Including the probabilities of requiring repair.	Cutting my head open and messing with my brain gives me the willies. I'd really like to know this works over extended periods of time and that I wouldn't need to have new surgery because of this. It's my understanding that the implants only last 10 years due to brain scaring, but if that's not the case and this lasts 30 years or more, I'd be more likely to consider it.	You don't really need a prosthesis, see: https://disarmed.wordpress.com/
P183	Weight	This is very interesting to me
P184	Way too heavy especially for petite women	High risk of infection at site		Seems too permanent
P185	Must be water-proof!	I don't like the idea of a surgery. From past experiences, I always got post-surgery complications .
P186
P187
P188
P189	i guess my not interested attitude mainly is my age. my left arm is damaged pretty bad long ways almost all skin graft and the right one would be the one for a myoelectric. but with that said i use my arms pretty hard breaking one thing or another on them. i even last month had my right clamp welded to the socket twice and that didn't hold up., got another idea in the making..it' funny that about…	as stated earlier	again as stated earlier	this one impossible....you need to have something between the ear lobes :)	if i can help out with your brain storming feel free to contact me.
P190		no
P191	They work well in a lab environment, but are subject to battery failure or electronic break down. They are high maintenance.				Have you looked into OI?
P192	I currently have a myoelectrc prosthesis in my closet gathering dust. It cost about $35,000.00 and involved months of training				My accident left me with a frozen shoulder restricting my range of motion. Six months of rehab three times per week failed to free it up
P193	I'm really comfortable using my stump for everything i need to do. I've had the "amputation" since birth and a prosthetic has always just been in the way. I have a small residual digit on my stump that help tremendously with maneuvering objects.	Same: I'm really comfortable using my stump for everything I need to do. I've had the "amputation" since birth and a prosthetic has always just been in the way. I have a small residual digit on my stump that help tremendously with maneuvering objects. I can't imagine that even some super fancy arm would ever help me.	Same as previous. Also - because I'm a quad amputee, I am VERY VERY careful about my over health and fitness, avoiding anything that could hurt me. I can't afford to lose any level of functionality in any limb, so once these things move into surgical procedures of any kind...no way, Jose! This isn't a great help to you, but I thought y'all should be aware that there are some amputees who simply a…	Ha! Brain implants? No.	Good luck! Thanks for asking the patients for their input. Keep it up. :)
P194
P195		This is an interesting concept. It would simulate my missing limb better than my prosthesis does. I would be willing to look into this further.	I am a little apprehensive of the quick healing time and training.	A little too invasive.
P196	Battery length.	If there was a device like this would it be only available to amputees that are not congenital? Is there research happening for congenital amputees?		It's your brain which is essential to functioning every aspect of you so it seems quite scary and risky.
P197
P198			Any of these 3 methods is far better than the mechanical prosthesis i have now
P199	Pretty good device it seems similar to what's already out there. If it allowed me to Use elbow better without awkward positions I'd use it.	Good but too risky and not guaranteed to work.	Great idea indeed	Way too risky	As an above elbow amputee I am dissatisfied with prosthetic elbows. I want to be able to move my prosthetic forearM without moving it manually with other hand. I also wish prosthetic elbows wouldn't bend whenever I bend down.
P200	If battery life is sufficient that it is not annoying	Apprehensive about possible surgical risk, but open to persuasion.	As above ... Also would worry about possible additional surgeries if/when the original gear became obsolete.	Yikes! Risks become scarier and less acc ptable when they involve the brain!
P201
P202	I have already been fitted & trained on the myo. Severely dislike. Far too delicate for the gym	I'm already have excellent motor function; this procedure has nothing to offer me	I already have excellent signal with surface EMG; this procedure would not offer anything for me. Surgery negatively affects my triathlon training schedule.	Brain surgery is a huge no go.	A bit disappointed that this doesn't cover standard body power devices, which are frequently preferred due to durability, variety of terminal devices & better functionality. I just underwent a bone graft extension & debulking series for a body powered carbon fiber unit that will be able to survive rough gym/fitness use.
P203	Not really
P204	NA
P205	Need to asses fine motor skills, able to pick-up small diabetic test strip. I'm unable to do this with regular myos	Need to asses fine motor skills	same as before	same as before
P206	This is the prosthesis I would love to have. Insurance says I d don't need it even though my career requires fine motor skills.	I would absolutely try it.
P207	I have this device	Interested in number of connections and ease of number of different motions available			real problem is lack of elbow - would like to see a device the moves forearm and hand into desired position based upon embedded sensors or brain transmission. Also lightweight is critical
P208	Better control in grasping things	Sign me up! At this point I will do anything to make things better. Surgery is no problem.	Seems like with this devise you would be able to control things alot better. Because with sensors in the brain, the movement to the arm would be more controllable.	I'm so glad that they are inventing more choices for the upper limb amputees. Hopefully, in the near future that it would be possible to have choices of what devise fit your life style. Especially, if money would be no object.
P210	I like the idea with no surgery. The only thing I notice about the devices,they are fragile and can not take the abuse. Such as a hard knock or being submersed under water. Also the grasping power needs to be where it can grasp very tightly if needed.	I have pain all the time from the traumatic injury and don't want t go through any more surgeries.	Would I need to be able to use my body power when needed? Sounds like a good idea and had an idea that was coming. What about infection from surgery. How would the sensory implant be determined? Also can a pacemaker patient use this device?	For some it might ok but brain surgery is out.
P211
P212	Myos are too HEAVY and appeal mostly to men in size. They need to make smaller hands for petite women.			Too risky
P213	This is,what I currently use
P214	I have this device and while I found it very challenging to use it didn't seem to alleviate my problems. I still couldn't cook. I could simply pick up & put down. Too challenging to use for cooking or writing or dressing. Too heavy.	Due to the extent of surgeries I have had in the past I would hesitate to undergo further surgery for something that would have the same results as myos.	How heavy would the device be and how would that weight contribute to its success.	No way!!!
P216
P217	HAVE HAD ITEM LIKE TIS BEFORE	THIS SEEMS TO BE MORE COMFORTABLE AND LESS SUPPLIES NEEDED TO WEAR DEVICE	NOT SURE IF I WOULD WANT TO COME IN TO DO ADDITIONAL SURGRIES IF REPAIRS ARE NEEDED.	WOULD NEVER HAVE THAT IMPLANTED INTO MY BRIAN. TOO RISKY!
P218
P219	none	none	none	none
P220	I can do all my task like before.	It is look like more complex and more risk.	i can do all my task easier.	i think it is high risk.
P221	nothing	nothing	nothing	nothing
P222	sounds like something i would use, & could use. My senses are very in tact. just as long as they made them for upper amputees	I would be a little nervous about having my nerves worked on, but I really havent had much,or at all any phantom pain, sensation,yes all the time,but not too much pain. I would need to know every little detail about procedure,but i'm not against it.	sounds simular to the last one, & yes i would try it	I would need a better understanding of what they're putting in my brain, not too sure about this one, but if the arm works, then why not	been an amputee for 7 years now, i'm pretty sure i will,& should be using something in the near future. my right hand is taking a toll on all the work i put to it, would be a miracle if one day someone can make something useful. thank you
P223	With my type of amputation I would have to control the elbow and hand may be to much		could not cover the cost	to old
P224		I have been interested in TMR for some time, but have difficulty obtaining specific information on it like costs and if medical insurance covers it. I live in [REDACTED] which has limited resources for upper limb amputees. I had to go to California for my hybrid prosthetic. It has broken on me twice, forcing me to have to mail it back and wait months for them to fix and return it. If I am going t…		Seems to be more risky, but the concept is appealing.
P227	I was a big-time gamer before my accident.	nope	I would try anything at this point	I would not undergo brain surgery for any device, ever.
P228
P229	it would help play again i use to when i was young			its good for people like me and can finally do things we couldnt do before
P230
P231
P232
P233
P234	I am very interested due to no risks.	I would be less likely to prefer this device over the previous one due to possible complications.
P236	I have not found any devices that allow fine motor control, or the ability to use in the dirt for gardening. I play no sports all of my interest are in the area of needlework and drawing. So far no prosthetic allows that	The help seems to out weigh the risk	again I am most interested in fine motor control. Will it allow me to use a spinning wheel, a sewing machine, cut out a pattern, knit, smock, crochet, draw, design	although I am pursuing a bi-lateral hand transplant I am a bit hesitant about brain implants
P237	it's interesting	I think it is risky and painful use	I do not think I would do everything I want	I would like to try it because I think with this device I can control the prosthesis more safely	Thanks for considering me for this survey.
P238
P239
P240	It can help me. so I am very instresting	NO,I don't	No, I don't	NO,I don't	none
P241	I can write with a pen or type			I worry about a wireless device implanted in brain.	This is an very valuable survey.
P242	none	none	none	none
P243
P243
P244	I think I would be interested. However with a device like this, cost would surely be very high. Also I would be concerned about needing the artifical elbow as well, and how that would effect my ability to use the arm effectively.	I really do not want anymore surgeries. The process would be long, which would probably hinder daily activites while it is going on. I would want to know if the surgery would prevent me from successfully using my body powered arms, like in case the surgery had complications or something and did not work.	The risks sound higher with this one. After experiencing infections which called for higher amputations in both arms during which I lost my elbows, multiple surgeries sounds risky and like too much of a chance for another infection. It would have to be like a miraculous procedure I think for me to do it. Being bilateral above the elbow amputee, I dont know if it would help me enough to be worth i…	I would be scared to try this. It is one thing to perform another operation on my arms/stumps, but the brain is a different story. i think I might consider this down the line if nothing else helped me gain more independence back. But it would have to be well established as a successful procedure for me to try it. I think I would rather just need help for the rest of my life instead of having an e…	This survy was well done and very tactful. I appreciate the shortness. However, you might consider in the future that a survey for arm amputees might should require less typing. Especially for bilateral above elbows like myself. It took a long time. I did enjoy getting to participate in something that might help me or others like me in the future though.
P245		nerve pain related to surgry	additional correctional procedrues	concern for brain surgery
P246
P247	I'm interested in this type of device because it would allow me to complete normal tasks without having to need assistance from others. I would be able to be fully independent and wouldn't have to figure out new ways to do tasks I was once able to complete. It would be a time saver. I feel this would allow me to be as close to "normal" as I could possible be as an amputee.	Before I would even consider such a thing, I would want to talk to an expert on it. I've had 7 surgeries as it is, so I'm not sure I'd want to have surgery just to possibly do what a myoelectric can do. Plus I've come to terms with my amputation and realize that I (probably) won't ever be able to feel things like I once could with my left hand, so that's not a priority or even something I'd want …	This options seems extremely interesting, and the recovery time after surgery is more appealing. However it's still surgery and I would worry about what kind of sensations I would be able to feel with this device.	No thank you, I don't want anything in my brain. This is not something I would ever consider.
P248	interested because i could control pressure, have an articulating wrist and flexability.	Being able to have feeling back is very important and would be helpful when performing functions	being able to isolate muscles and nerves to perform functions that correspond with touch and feeling would make it easier.	being able to control a prosthetic as if it were your natural hand could help function closer to the level of function prior to amputation. Instant response and feeling is very important
P249	I have always been interested in this device.	Will not do any surgery.	See last response.
P250	This sounds a lot like what I have had for years. I was fitted for a prosthesis at 9 weeks old and have had a myo for most of my life. Interested in seeing if it is an improvement to what I have had before. I'm trying to get approved for a BeBionic hand or I-Limb currently.	Don't know how I would feel about having surgery, especially if it turns out I didn't like the hand. Also, I am good at using the myo's with just the electrodes so I don't see a need.	Would be worried about surgical complications.	Definitely don't want something put into my brain.
P252		I'm up for anything.	I'm up for anything once.	I love this kind of shit!!
P253
P254	Live as close as possible to the way of life I use to have. My ex wife decided she couldn't handle my accident which made me feel useless.
P255	I have used a myoelectric prosthesis several years (~15 years ago). I did not like the prosthesis at all, but I would not mind seeing the newer technology.	I might think about a surgery like this, but complications do make me worry.	As with the previous prosthesis mentioned before, surgery complications make me worry.	Again, surgery complications. I do have to say that the prosthesis' mentioned in this survey sound fascinating. Despite my objections about complications, I would like to try a prosthesis that would give me the use of 2 arms!!
P256
P257	In early 2012 I got a myo-elec arm with a elec hook that opened/closed & rotated ... It was very uncomfortable to wear no matter what adjustments were made, was difficult to put on & take off & I never was able to control it despite several months of practice ... I received very little training in how to use/control it & after about 6 months of trying, I gave it up (it's in a box in my RV now, lo…	The surgeon who did my arm amputation 3in above my left wrist is/was extremely skilled ... I have never had any phantom pain, my stump is well padded & I can put quite a bit of pressure on it in everyday activities. I do have phantom sensation where I can move my amputated wrist & individual fingers ... there is no pain involved, it's just an "interesting" sensation ... considering the scenario a…	I've been in the computer biz all my working life & still keep up to date ... thus I am even more interested in this "myo-pros" approach as I think it has potential for much more precise control of the "hand" than the previous myo-pros that uses sensors on the skin which are subject to changing sensitivity do to skin conditions, moisture, etc ... 1 of my concerns with the implanted sensors would …	With my current understanding of neuro/medical, computer/sensor & surgical knowledge/technology, I would be hesitant about trying/using this type of prosthesis ... a few of my concerns are with the "radios" in the sensors that transmit the signals from those 100 sensors to the receiver(s) in the pros, their potential for interference from outside sources, especially with all the "radio" enabled d…
P258
P259	I would do anything to try and regain normalcy	Anything to gain normalcy	Anything to gain normalcy	Anything to gain normalcy	I would like to try anything to make me feel more normal and to be able to regain everyday activities
P262	not now
P263		n/a	n/a	i love it. it is totally amazing. i can do it all only with my mind.
P264	no	no	seems minimal invasion and not much a risk. worth a try	There are non invasive options that would give me the amount of assistance I'm looking for. I don't really require a prosthetic this invasive.
P265		Rather scary.
